# Supplementary material for: 2-(4-Methyl­phen­yl)-1-phenyl­sulfonyl-3-nitro-1,2-dihydro­quinoline
Source: Acta Crystallogr Sect E Struct Rep Online. 2011 Aug 2;67(Pt 9):o2225. doi: 10.1107/S1600536811030455 (PMC3200724; doi:10.1107/S1600536811030455)
Supplement: Supplementary file 1 [file e-67-o2225-sup1.cif]

##############################################################################
#                                                                            #
# This CIF contains the data in a paper accepted for publication in          #
# Acta Crystallographica Section E. It conforms to the requirements of       #
# Notes for Authors for Acta Crystallographica Section E, and has been       #
# peer reviewed under the auspices of the IUCr Commission on Journals.       #
#                                                                            #
# Full details of the Crystallographic Information File format               #
# are given in the paper "The Crystallographic Information File (CIF):       #
# a New Standard Archive File for Crystallography" by S. R. Hall, F. H.      #
# Allen and I. D. Brown [Acta Cryst. (1991), A47, 655-685].                  #
#                                                                            #
# The current version of the core CIF dictionary is obtainable from          #
# ftp://ftp.iucr.org/pub/cif_core.dic.                                       #
#                                                                            #
# Software is freely available for graphical display of the structure(s)     #
# in this CIF. For information consult the CIF software page                 #
# http://www.iucr.org/resources/cif/software.                                #
#                                                                            #
# This file may be used for bona fide research purposes within the           #
# scientific community so long as proper attribution is given to the journal # 
# article from which it was obtained.                                        #
#                                                                            #
##############################################################################
data_global
_audit_creation_method     SHELXL97
_journal_date_recd_electronic     2011-07-25
_journal_date_accepted     2011-07-28
_journal_name_full     'Acta Crystallographica, Section E'
_journal_year     2011
_journal_volume     67
_journal_issue      9
_journal_page_first     o2225
_journal_page_last     o2225
_journal_paper_category     QO
_journal_coeditor_code     IS2758
_publ_contact_author_name     'V. Manivannan'
_publ_contact_author_address
;
Department of Research and Development,
PRIST University,
Vallam,
Thanjavur 613 403,
Tamil Nadu,
India
;
_publ_contact_author_email
                              'crystallography2010@gmail.com, phdguna@gmail.com'
_publ_contact_author_fax     ?
_publ_contact_author_phone     '04362241324'
_publ_section_title
;
2-(4-Methylphenyl)-1-phenylsulfonyl-3-nitro-1,2-dihydroquinoline
;
loop_
    _publ_author_name
    _publ_author_address
    'J. Kanchanadevi'
;
Department of Physics,
Velammal Institute of Technology,
Panchetty,
Chennai 601 204,
India
;
    'G. Anbalagan'
;
Department of Physics,
Presidency College (Autonomous),
Chennai 600 005,
India
;
    'V. Saravanan'
;
Department of Organic Chemistry,
University of Madras,
Guindy campus,
Chennai 600 025,
India
;
    'A. K. Mohanakrishnan'
;
Department of Organic Chemistry,
University of Madras,
Guindy campus,
Chennai 600 025,
India
;
    'V. Manivannan'
;
Department of Research and Development,
PRIST University,
Vallam,
Thanjavur - 613 403,
Tamil Nadu,
India
;
_chemical_name_systematic
;
2-(4-Methylphenyl)-1-phenylsulfonyl-3-nitro-1,2-dihydroquinoline
;
_chemical_name_common     ?
_chemical_formula_moiety     'C22 H18 N2 O4 S'
_chemical_formula_sum     'C22 H18 N2 O4 S'
_chemical_formula_iupac     'C22 H18 N2 O4 S'
_chemical_formula_weight     406.44
_chemical_melting_point     ?
_symmetry_cell_setting     monoclinic
_symmetry_space_group_name_H-M     'P 21/n'
_symmetry_space_group_name_Hall     '-P 2yn'
loop_
    _symmetry_equiv_pos_as_xyz
    'x, y, z'
    '-x+1/2, y+1/2, -z+1/2'
    '-x, -y, -z'
    'x-1/2, -y-1/2, z-1/2'
_cell_length_a     9.7349(5)
_cell_length_b     17.0241(9)
_cell_length_c     12.1068(6)
_cell_angle_alpha     90.00
_cell_angle_beta     90.240(2)
_cell_angle_gamma     90.00
_cell_volume     2006.42(18)
_cell_formula_units_Z     4
_cell_measurement_reflns_used     5485
_cell_measurement_theta_min     2.06
_cell_measurement_theta_max     29.35
_cell_measurement_temperature     295(2)
_exptl_crystal_description     'block'
_exptl_crystal_colour     'pale yellow'
_exptl_crystal_size_max     0.35
_exptl_crystal_size_mid     0.30
_exptl_crystal_size_min     0.25
_exptl_crystal_density_diffrn     1.346
_exptl_crystal_density_meas     ?
_exptl_crystal_density_method     'not measured'
_exptl_crystal_F_000     848
_exptl_absorpt_coefficient_mu     0.192
_exptl_absorpt_correction_type     multi-scan
_exptl_absorpt_process_details     '(SADABS; Sheldrick, 1996)'
_exptl_absorpt_correction_T_min     0.9450
_exptl_absorpt_correction_T_max     0.9550
_exptl_special_details     ?
_diffrn_ambient_temperature     295(2)
_diffrn_radiation_type     MoK\a
_diffrn_radiation_wavelength     0.71073
_diffrn_radiation_source     'fine-focus sealed tube'
_diffrn_radiation_monochromator     graphite
_diffrn_measurement_device_type     'Bruker Kappa APEXII CCD'
_diffrn_measurement_method     '\w and \f'
_diffrn_detector_area_resol_mean     0
_diffrn_reflns_number     26473
_diffrn_reflns_av_R_equivalents     0.0281
_diffrn_reflns_av_sigmaI/netI     0.0277
_diffrn_reflns_theta_min     2.06
_diffrn_reflns_theta_max     29.34
_diffrn_reflns_theta_full     29.34
_diffrn_measured_fraction_theta_max     0.995
_diffrn_measured_fraction_theta_full     0.995
_diffrn_reflns_limit_h_min     -13
_diffrn_reflns_limit_h_max     7
_diffrn_reflns_limit_k_min     -23
_diffrn_reflns_limit_k_max     23
_diffrn_reflns_limit_l_min     -14
_diffrn_reflns_limit_l_max     16
_diffrn_standards_number     ?
_diffrn_standards_interval_count     0
_diffrn_standards_interval_time     0
_diffrn_standards_decay_%     ?
_refine_special_details     ?
_reflns_number_total     5485
_reflns_number_gt     3224
_reflns_threshold_expression     I>2sigma(I)
_refine_ls_structure_factor_coef     Fsqd
_refine_ls_matrix_type     full
_refine_ls_R_factor_all     0.0890
_refine_ls_R_factor_gt     0.0479
_refine_ls_wR_factor_gt     0.1269
_refine_ls_wR_factor_ref     0.1505
_refine_ls_goodness_of_fit_ref     1.026
_refine_ls_restrained_S_all     1.026
_refine_ls_number_reflns     5485
_refine_ls_number_parameters     263
_refine_ls_number_restraints     0
_refine_ls_hydrogen_treatment     constr
_refine_ls_weighting_scheme     calc
_refine_ls_weighting_details
         'calc w=1/[\s^2^(Fo^2^)+(0.0660P)^2^+0.3469P] where P=(Fo^2^+2Fc^2^)/3'
_atom_sites_solution_hydrogens     geom
_atom_sites_solution_primary     direct
_atom_sites_solution_secondary     difmap
_refine_ls_shift/su_max     0.000
_refine_ls_shift/su_mean     0.000
_refine_diff_density_max     0.208
_refine_diff_density_min     -0.233
_refine_ls_extinction_method     none
_refine_ls_extinction_coef     ?
loop_
    _atom_type_symbol
    _atom_type_description
    _atom_type_scat_dispersion_real
    _atom_type_scat_dispersion_imag
    _atom_type_scat_source
    'C' 'C' 0.0033 0.0016
                         'International Tables Vol C Tables 4.2.6.8 and 6.1.1.4'
    'H' 'H' 0.0000 0.0000
                         'International Tables Vol C Tables 4.2.6.8 and 6.1.1.4'
    'N' 'N' 0.0061 0.0033
                         'International Tables Vol C Tables 4.2.6.8 and 6.1.1.4'
    'O' 'O' 0.0106 0.0060
                         'International Tables Vol C Tables 4.2.6.8 and 6.1.1.4'
    'S' 'S' 0.1246 0.1234
                         'International Tables Vol C Tables 4.2.6.8 and 6.1.1.4'
_computing_data_collection     'APEX2 (Bruker, 2003)'
_computing_cell_refinement     'SAINT (Bruker, 2003)'
_computing_data_reduction     'SAINT (Bruker, 2003)'
_computing_structure_solution     'SHELXS97 (Sheldrick, 2008)'
_computing_structure_refinement     'SHELXL97 (Sheldrick, 2008)'
_computing_molecular_graphics     'PLATON (Spek, 2009)'
_computing_publication_material     'SHELXL97 (Sheldrick, 2008)'
loop_
    _atom_site_type_symbol
    _atom_site_label
    _atom_site_fract_x
    _atom_site_fract_y
    _atom_site_fract_z
    _atom_site_U_iso_or_equiv
    _atom_site_adp_type
    _atom_site_calc_flag
    _atom_site_refinement_flags
    _atom_site_occupancy
    _atom_site_symmetry_multiplicity
    _atom_site_disorder_assembly
    _atom_site_disorder_group
    C C1 0.19131(16) 0.20602(10) 0.83358(16) 0.0572(4) Uani d . 1 1 . .
    C C2 0.1021(2) 0.14330(13) 0.8465(2) 0.0782(6) Uani d . 1 1 . .
    H H2 0.0747 0.1278 0.9168 0.094 Uiso calc R 1 1 . .
    C C3 0.0545(2) 0.10423(15) 0.7552(3) 0.0984(9) Uani d . 1 1 . .
    H H3 -0.0059 0.0624 0.7640 0.118 Uiso calc R 1 1 . .
    C C4 0.0945(3) 0.12577(17) 0.6509(3) 0.1007(9) Uani d . 1 1 . .
    H H4 0.0622 0.0981 0.5898 0.121 Uiso calc R 1 1 . .
    C C5 0.1819(2) 0.18787(15) 0.6368(2) 0.0822(6) Uani d . 1 1 . .
    H H5 0.2078 0.2028 0.5660 0.099 Uiso calc R 1 1 . .
    C C6 0.23211(18) 0.22870(11) 0.72767(15) 0.0580(4) Uani d . 1 1 . .
    C C7 0.32475(19) 0.29435(10) 0.71606(15) 0.0583(5) Uani d . 1 1 . .
    H H7 0.3352 0.3188 0.6479 0.070 Uiso calc R 1 1 . .
    C C8 0.39412(17) 0.31926(10) 0.80240(15) 0.0551(4) Uani d . 1 1 . .
    C C9 0.38459(17) 0.27927(10) 0.91304(14) 0.0534(4) Uani d . 1 1 . .
    H H9 0.4006 0.3186 0.9707 0.064 Uiso calc R 1 1 . .
    C C10 0.48831(16) 0.21338(10) 0.92830(13) 0.0483(4) Uani d . 1 1 . .
    C C11 0.59619(17) 0.20168(11) 0.85758(14) 0.0562(4) Uani d . 1 1 . .
    H H11 0.6054 0.2337 0.7958 0.067 Uiso calc R 1 1 . .
    C C12 0.69139(18) 0.14296(12) 0.87689(16) 0.0639(5) Uani d . 1 1 . .
    H H12 0.7646 0.1368 0.8285 0.077 Uiso calc R 1 1 . .
    C C13 0.68006(18) 0.09341(11) 0.96638(15) 0.0588(4) Uani d . 1 1 . .
    C C14 0.5720(2) 0.10586(12) 1.03651(17) 0.0709(5) Uani d . 1 1 . .
    H H14 0.5621 0.0734 1.0977 0.085 Uiso calc R 1 1 . .
    C C15 0.4780(2) 0.16477(12) 1.01928(16) 0.0671(5) Uani d . 1 1 . .
    H H15 0.4068 0.1720 1.0693 0.080 Uiso calc R 1 1 . .
    C C16 0.06971(19) 0.37453(12) 0.92595(15) 0.0646(5) Uani d . 1 1 . .
    C C17 0.1392(2) 0.44441(15) 0.9176(2) 0.0860(7) Uani d . 1 1 . .
    H H17 0.2226 0.4515 0.9540 0.103 Uiso calc R 1 1 . .
    C C18 0.0829(4) 0.50453(16) 0.8536(3) 0.1066(9) Uani d . 1 1 . .
    H H18 0.1291 0.5521 0.8465 0.128 Uiso calc R 1 1 . .
    C C19 -0.0370(4) 0.4936(2) 0.8029(3) 0.1156(11) Uani d . 1 1 . .
    H H19 -0.0737 0.5344 0.7610 0.139 Uiso calc R 1 1 . .
    C C20 -0.1077(3) 0.4253(2) 0.8102(2) 0.1116(10) Uani d . 1 1 . .
    H H20 -0.1919 0.4195 0.7746 0.134 Uiso calc R 1 1 . .
    C C21 -0.0529(2) 0.36413(16) 0.8715(2) 0.0861(7) Uani d . 1 1 . .
    H H21 -0.0988 0.3163 0.8757 0.103 Uiso calc R 1 1 . .
    C C22 0.7804(2) 0.02762(14) 0.9861(2) 0.0873(7) Uani d . 1 1 . .
    H H22A 0.8684 0.0491 1.0056 0.131 Uiso calc R 1 1 . .
    H H22B 0.7889 -0.0032 0.9201 0.131 Uiso calc R 1 1 . .
    H H22C 0.7480 -0.0050 1.0451 0.131 Uiso calc R 1 1 . .
    N N1 0.24454(14) 0.24821(9) 0.92602(12) 0.0584(4) Uani d . 1 1 . .
    N N2 0.48784(19) 0.38510(10) 0.79296(19) 0.0773(5) Uani d . 1 1 . .
    O O1 0.02787(19) 0.24655(12) 1.03159(17) 0.1265(8) Uani d . 1 1 . .
    O O2 0.2199(2) 0.33166(15) 1.09148(12) 0.1231(8) Uani d . 1 1 . .
    O O3 0.5112(2) 0.41204(10) 0.70211(16) 0.1096(6) Uani d . 1 1 . .
    O O4 0.5403(2) 0.41024(12) 0.8764(2) 0.1219(7) Uani d . 1 1 . .
    S S1 0.13716(6) 0.29822(4) 1.00593(4) 0.0809(2) Uani d . 1 1 . .
loop_
    _atom_site_aniso_label
    _atom_site_aniso_U_11
    _atom_site_aniso_U_22
    _atom_site_aniso_U_33
    _atom_site_aniso_U_12
    _atom_site_aniso_U_13
    _atom_site_aniso_U_23
    C1 0.0441(8) 0.0530(10) 0.0747(12) 0.0120(7) 0.0062(8) 0.0164(9)
    C2 0.0526(10) 0.0659(13) 0.1161(18) 0.0055(9) 0.0055(11) 0.0266(13)
    C3 0.0614(13) 0.0625(14) 0.171(3) 0.0024(11) -0.0212(17) 0.0103(18)
    C4 0.0879(17) 0.0826(18) 0.131(3) 0.0143(14) -0.0380(17) -0.0154(17)
    C5 0.0858(15) 0.0804(16) 0.0801(15) 0.0196(13) -0.0177(12) -0.0004(12)
    C6 0.0548(9) 0.0569(10) 0.0622(11) 0.0153(8) 0.0004(8) 0.0097(9)
    C7 0.0646(10) 0.0564(10) 0.0541(10) 0.0179(8) 0.0164(8) 0.0176(8)
    C8 0.0548(9) 0.0469(9) 0.0638(11) 0.0081(7) 0.0159(8) 0.0115(8)
    C9 0.0556(9) 0.0530(10) 0.0517(9) 0.0065(7) 0.0101(7) 0.0039(7)
    C10 0.0486(8) 0.0493(9) 0.0469(9) 0.0009(7) 0.0006(7) 0.0010(7)
    C11 0.0541(9) 0.0612(11) 0.0534(10) 0.0070(8) 0.0056(7) 0.0073(8)
    C12 0.0552(9) 0.0707(12) 0.0658(11) 0.0123(9) 0.0033(8) 0.0006(10)
    C13 0.0575(10) 0.0541(10) 0.0645(11) 0.0066(8) -0.0135(8) -0.0024(9)
    C14 0.0784(12) 0.0683(13) 0.0661(12) 0.0075(10) -0.0006(10) 0.0229(10)
    C15 0.0688(11) 0.0702(12) 0.0623(11) 0.0096(9) 0.0140(9) 0.0164(9)
    C16 0.0582(10) 0.0726(13) 0.0632(11) 0.0162(9) 0.0233(9) -0.0002(9)
    C17 0.0782(13) 0.0806(16) 0.0993(17) 0.0089(12) 0.0215(12) -0.0109(13)
    C18 0.128(2) 0.0684(16) 0.124(2) 0.0191(17) 0.041(2) 0.0056(16)
    C19 0.134(3) 0.112(3) 0.100(2) 0.055(2) 0.030(2) 0.0151(19)
    C20 0.0854(17) 0.151(3) 0.099(2) 0.042(2) -0.0056(15) 0.000(2)
    C21 0.0668(13) 0.0997(18) 0.0919(16) 0.0098(12) 0.0120(12) -0.0023(14)
    C22 0.0885(15) 0.0745(15) 0.0986(16) 0.0267(12) -0.0167(13) 0.0054(12)
    N1 0.0523(7) 0.0649(10) 0.0581(9) 0.0116(7) 0.0170(6) 0.0135(7)
    N2 0.0770(11) 0.0546(10) 0.1004(14) 0.0011(8) 0.0181(10) 0.0176(10)
    O1 0.1073(12) 0.1217(14) 0.1512(17) 0.0298(11) 0.0902(12) 0.0615(13)
    O2 0.1292(15) 0.192(2) 0.0477(8) 0.0691(15) 0.0026(9) -0.0158(11)
    O3 0.1342(15) 0.0769(11) 0.1182(14) -0.0176(10) 0.0390(11) 0.0365(10)
    O4 0.1345(16) 0.1048(15) 0.1263(16) -0.0521(13) -0.0165(13) 0.0139(13)
    S1 0.0799(3) 0.1018(5) 0.0615(3) 0.0312(3) 0.0356(3) 0.0208(3)
_geom_special_details     ?
loop_
    _geom_bond_atom_site_label_1
    _geom_bond_atom_site_label_2
    _geom_bond_site_symmetry_2
    _geom_bond_distance
    _geom_bond_publ_flag
    C1 C2 . 1.386(3) ?
    C1 C6 . 1.398(2) ?
    C1 N1 . 1.425(2) ?
    C2 C3 . 1.369(4) ?
    C2 H2 . 0.9300 ?
    C3 C4 . 1.373(4) ?
    C3 H3 . 0.9300 ?
    C4 C5 . 1.368(4) ?
    C4 H4 . 0.9300 ?
    C5 C6 . 1.389(3) ?
    C5 H5 . 0.9300 ?
    C6 C7 . 1.443(3) ?
    C7 C8 . 1.312(3) ?
    C7 H7 . 0.9300 ?
    C8 N2 . 1.450(3) ?
    C8 C9 . 1.506(2) ?
    C9 N1 . 1.471(2) ?
    C9 C10 . 1.520(2) ?
    C9 H9 . 0.9800 ?
    C10 C11 . 1.372(2) ?
    C10 C15 . 1.382(2) ?
    C11 C12 . 1.382(2) ?
    C11 H11 . 0.9300 ?
    C12 C13 . 1.378(3) ?
    C12 H12 . 0.9300 ?
    C13 C14 . 1.371(3) ?
    C13 C22 . 1.505(3) ?
    C14 C15 . 1.373(3) ?
    C14 H14 . 0.9300 ?
    C15 H15 . 0.9300 ?
    C16 C17 . 1.373(3) ?
    C16 C21 . 1.373(3) ?
    C16 S1 . 1.747(2) ?
    C17 C18 . 1.394(4) ?
    C17 H17 . 0.9300 ?
    C18 C19 . 1.330(5) ?
    C18 H18 . 0.9300 ?
    C19 C20 . 1.355(5) ?
    C19 H19 . 0.9300 ?
    C20 C21 . 1.384(4) ?
    C20 H20 . 0.9300 ?
    C21 H21 . 0.9300 ?
    C22 H22A . 0.9600 ?
    C22 H22B . 0.9600 ?
    C22 H22C . 0.9600 ?
    N1 S1 . 1.6620(14) ?
    N2 O4 . 1.208(2) ?
    N2 O3 . 1.214(2) ?
    O1 S1 . 1.4159(19) ?
    O2 S1 . 1.428(2) ?
loop_
    _geom_angle_atom_site_label_1
    _geom_angle_atom_site_label_2
    _geom_angle_atom_site_label_3
    _geom_angle_site_symmetry_1
    _geom_angle_site_symmetry_3
    _geom_angle
    _geom_angle_publ_flag
    C2 C1 C6 . . 119.8(2) ?
    C2 C1 N1 . . 121.69(19) ?
    C6 C1 N1 . . 118.49(16) ?
    C3 C2 C1 . . 119.5(2) ?
    C3 C2 H2 . . 120.2 ?
    C1 C2 H2 . . 120.2 ?
    C2 C3 C4 . . 121.1(2) ?
    C2 C3 H3 . . 119.4 ?
    C4 C3 H3 . . 119.4 ?
    C5 C4 C3 . . 120.0(3) ?
    C5 C4 H4 . . 120.0 ?
    C3 C4 H4 . . 120.0 ?
    C4 C5 C6 . . 120.3(3) ?
    C4 C5 H5 . . 119.8 ?
    C6 C5 H5 . . 119.8 ?
    C5 C6 C1 . . 119.2(2) ?
    C5 C6 C7 . . 121.89(19) ?
    C1 C6 C7 . . 118.89(18) ?
    C8 C7 C6 . . 119.48(16) ?
    C8 C7 H7 . . 120.3 ?
    C6 C7 H7 . . 120.3 ?
    C7 C8 N2 . . 120.58(17) ?
    C7 C8 C9 . . 121.95(16) ?
    N2 C8 C9 . . 117.43(18) ?
    N1 C9 C8 . . 108.54(14) ?
    N1 C9 C10 . . 109.71(13) ?
    C8 C9 C10 . . 113.48(13) ?
    N1 C9 H9 . . 108.3 ?
    C8 C9 H9 . . 108.3 ?
    C10 C9 H9 . . 108.3 ?
    C11 C10 C15 . . 117.95(16) ?
    C11 C10 C9 . . 122.75(15) ?
    C15 C10 C9 . . 119.24(15) ?
    C10 C11 C12 . . 120.91(17) ?
    C10 C11 H11 . . 119.5 ?
    C12 C11 H11 . . 119.5 ?
    C13 C12 C11 . . 121.32(17) ?
    C13 C12 H12 . . 119.3 ?
    C11 C12 H12 . . 119.3 ?
    C14 C13 C12 . . 117.16(17) ?
    C14 C13 C22 . . 121.08(19) ?
    C12 C13 C22 . . 121.75(19) ?
    C13 C14 C15 . . 122.10(18) ?
    C13 C14 H14 . . 119.0 ?
    C15 C14 H14 . . 119.0 ?
    C14 C15 C10 . . 120.53(17) ?
    C14 C15 H15 . . 119.7 ?
    C10 C15 H15 . . 119.7 ?
    C17 C16 C21 . . 120.3(2) ?
    C17 C16 S1 . . 120.10(18) ?
    C21 C16 S1 . . 119.64(18) ?
    C16 C17 C18 . . 119.0(3) ?
    C16 C17 H17 . . 120.5 ?
    C18 C17 H17 . . 120.5 ?
    C19 C18 C17 . . 119.8(3) ?
    C19 C18 H18 . . 120.1 ?
    C17 C18 H18 . . 120.1 ?
    C18 C19 C20 . . 122.3(3) ?
    C18 C19 H19 . . 118.8 ?
    C20 C19 H19 . . 118.8 ?
    C19 C20 C21 . . 119.1(3) ?
    C19 C20 H20 . . 120.5 ?
    C21 C20 H20 . . 120.5 ?
    C16 C21 C20 . . 119.5(3) ?
    C16 C21 H21 . . 120.2 ?
    C20 C21 H21 . . 120.2 ?
    C13 C22 H22A . . 109.5 ?
    C13 C22 H22B . . 109.5 ?
    H22A C22 H22B . . 109.5 ?
    C13 C22 H22C . . 109.5 ?
    H22A C22 H22C . . 109.5 ?
    H22B C22 H22C . . 109.5 ?
    C1 N1 C9 . . 115.55(13) ?
    C1 N1 S1 . . 119.18(11) ?
    C9 N1 S1 . . 117.61(13) ?
    O4 N2 O3 . . 122.9(2) ?
    O4 N2 C8 . . 118.15(19) ?
    O3 N2 C8 . . 118.9(2) ?
    O1 S1 O2 . . 120.72(13) ?
    O1 S1 N1 . . 106.53(10) ?
    O2 S1 N1 . . 105.78(9) ?
    O1 S1 C16 . . 107.62(11) ?
    O2 S1 C16 . . 108.37(12) ?
    N1 S1 C16 . . 107.11(8) ?
loop_
    _geom_torsion_atom_site_label_1
    _geom_torsion_atom_site_label_2
    _geom_torsion_atom_site_label_3
    _geom_torsion_atom_site_label_4
    _geom_torsion_site_symmetry_1
    _geom_torsion_site_symmetry_2
    _geom_torsion_site_symmetry_3
    _geom_torsion_site_symmetry_4
    _geom_torsion
    _geom_torsion_publ_flag
    C6 C1 C2 C3 . . . . -0.1(3) ?
    N1 C1 C2 C3 . . . . -179.51(17) ?
    C1 C2 C3 C4 . . . . 0.5(3) ?
    C2 C3 C4 C5 . . . . -0.9(4) ?
    C3 C4 C5 C6 . . . . 0.9(3) ?
    C4 C5 C6 C1 . . . . -0.6(3) ?
    C4 C5 C6 C7 . . . . 179.81(19) ?
    C2 C1 C6 C5 . . . . 0.2(3) ?
    N1 C1 C6 C5 . . . . 179.58(15) ?
    C2 C1 C6 C7 . . . . 179.81(15) ?
    N1 C1 C6 C7 . . . . -0.8(2) ?
    C5 C6 C7 C8 . . . . -164.16(17) ?
    C1 C6 C7 C8 . . . . 16.2(2) ?
    C6 C7 C8 N2 . . . . -179.99(15) ?
    C6 C7 C8 C9 . . . . 2.5(2) ?
    C7 C8 C9 N1 . . . . -33.2(2) ?
    N2 C8 C9 N1 . . . . 149.26(15) ?
    C7 C8 C9 C10 . . . . 89.0(2) ?
    N2 C8 C9 C10 . . . . -88.50(19) ?
    N1 C9 C10 C11 . . . . 133.39(17) ?
    C8 C9 C10 C11 . . . . 11.8(2) ?
    N1 C9 C10 C15 . . . . -49.3(2) ?
    C8 C9 C10 C15 . . . . -170.91(17) ?
    C15 C10 C11 C12 . . . . 0.1(3) ?
    C9 C10 C11 C12 . . . . 177.40(17) ?
    C10 C11 C12 C13 . . . . 1.2(3) ?
    C11 C12 C13 C14 . . . . -1.3(3) ?
    C11 C12 C13 C22 . . . . 177.92(18) ?
    C12 C13 C14 C15 . . . . 0.2(3) ?
    C22 C13 C14 C15 . . . . -179.0(2) ?
    C13 C14 C15 C10 . . . . 1.0(3) ?
    C11 C10 C15 C14 . . . . -1.1(3) ?
    C9 C10 C15 C14 . . . . -178.56(18) ?
    C21 C16 C17 C18 . . . . 0.4(3) ?
    S1 C16 C17 C18 . . . . -179.70(17) ?
    C16 C17 C18 C19 . . . . 0.6(4) ?
    C17 C18 C19 C20 . . . . -0.4(4) ?
    C18 C19 C20 C21 . . . . -0.8(5) ?
    C17 C16 C21 C20 . . . . -1.6(3) ?
    S1 C16 C21 C20 . . . . 178.51(18) ?
    C19 C20 C21 C16 . . . . 1.8(4) ?
    C2 C1 N1 C9 . . . . 147.01(16) ?
    C6 C1 N1 C9 . . . . -32.4(2) ?
    C2 C1 N1 S1 . . . . -64.2(2) ?
    C6 C1 N1 S1 . . . . 116.43(15) ?
    C8 C9 N1 C1 . . . . 46.92(18) ?
    C10 C9 N1 C1 . . . . -77.58(17) ?
    C8 C9 N1 S1 . . . . -102.38(15) ?
    C10 C9 N1 S1 . . . . 133.12(12) ?
    C7 C8 N2 O4 . . . . 173.7(2) ?
    C9 C8 N2 O4 . . . . -8.7(3) ?
    C7 C8 N2 O3 . . . . -7.0(3) ?
    C9 C8 N2 O3 . . . . 170.59(17) ?
    C1 N1 S1 O1 . . . . 48.87(16) ?
    C9 N1 S1 O1 . . . . -162.97(14) ?
    C1 N1 S1 O2 . . . . 178.48(15) ?
    C9 N1 S1 O2 . . . . -33.35(16) ?
    C1 N1 S1 C16 . . . . -66.07(15) ?
    C9 N1 S1 C16 . . . . 82.10(14) ?
    C17 C16 S1 O1 . . . . 159.82(17) ?
    C21 C16 S1 O1 . . . . -20.30(19) ?
    C17 C16 S1 O2 . . . . 27.73(18) ?
    C21 C16 S1 O2 . . . . -152.39(16) ?
    C17 C16 S1 N1 . . . . -85.98(17) ?
    C21 C16 S1 N1 . . . . 93.90(16) ?
loop_
    _geom_hbond_atom_site_label_D
    _geom_hbond_atom_site_label_H
    _geom_hbond_atom_site_label_A
    _geom_hbond_site_symmetry_A
    _geom_hbond_distance_DH
    _geom_hbond_distance_HA
    _geom_hbond_distance_DA
    _geom_hbond_angle_DHA
    _geom_hbond_publ_flag
    C4 H4 O4 4_565 0.93 2.60 3.418(4) 148 y
